# Supplementary material for: Complexity synchronization analysis of neurophysiological data: Theory and methods
Source: Front Netw Physiol. 2025 May 14;5:1570530. doi: 10.3389/fnetp.2025.1570530 (PMC12116615; doi:10.3389/fnetp.2025.1570530)
Supplement: Supplementary file 2 [file DataSheet1.zip]

Archive with 18 entries (17 files):
- Figures/
- Figures/CS-envRESP.png
- Figures/CS-filteredRESP.png
- Figures/CS-unfilteredRESP.png
- Figures/Entropy_RESP.png
- Figures/Fig3_new.png
- Figures/Figure01TimeSeriesDiversity2.png
- Figures/Figure02EEG+ECG+RESP.png
- Figures/RESP_SPEC.png
- Figures/S024.SH.H.sess6.delta_SIG.png
- Figures/S024.SH.L.sess6.delta_SIG.png
- Figures/S029.SH.H.sess6.delta_NS.png
- Figures/S029.SH.L.sess6.delta_NS.png
- Figures/S042.SH.H.sess6.delta_NS.png
- Figures/S042.SH.L.sess6.delta_SIG.png
- Figures/Stripesize_Distributions.png
- Figures/Synth_MittageLeff_mu26.png
- Figures/Synth_MittageLeff_TV.png
